# Supplementary material for: New Ratios for Performance Improvement for Identifying Acyl-CoA Dehydrogenase Deficiencies in Expanded Newborn Screening: A Retrospective Study
Source: Front Genet. 2019 Sep 18;10:811. doi: 10.3389/fgene.2019.00811 (PMC6759686; doi:10.3389/fgene.2019.00811)
Supplement: Supplementary file 1 [file Table_1.xlsx]

## Sheet: Supplementary table 1
	Supplementary table 1 The reults of multivariate logistic regression analysis among 1035 variates and acyl-CoA hydrogenase deficiency in 20 small subgroups.
	Variates	B	SE	OR	p	Subgroup No.
	ALA/C3DC+C4-OH	0.011	0.065	1.011	0.861	4
		0.009	0.058	1.009	0.87	18
	ALA/C6	0.003	0.017	1.003	0.886	5
	ALA/MET	1.716	11.388	5.564	0.88	4
		3.969	18.038	52.949	0.826	12
		2.497	17.713	12.144	0.888	13
		2.317	16.342	10.147	0.887	15
	C10：1/C14：2	14.782	59.554	2.62754e+06	0.804	14
		14.125	82.104	1.36333e+06	0.863	20
	C10：2	2479.48	74029.2	＞1000	0.973	8
	C10：2/C14：1	-545.99	2513.47	0	0.828	12
	C10：2/C14-OH	-19.708	730.302	0	0.978	8
	C10/C16-OH	-1.652	64.529	0.192	0.98	3
	C12/C16-OH	0.825	35.005	2.282	0.981	12
	C14：1/C16-OH	5.922	29.228	373.012	0.839	1
		2.492	72.424	12.09	0.973	2
		1.611	80.505	5.008	0.984	3
		4.336	33.432	76.403	0.897	4
		2.447	16.584	11.55	0.883	5
		3.175	17.734	23.919	0.858	6
		4.918	58.659	136.681	0.933	8
		4.227	73.24	68.49	0.954	9
		2.452	14.865	11.612	0.869	10
		4.318	73.109	75.041	0.953	11
		3.695	21.607	40.258	0.864	12
		9.078	116.023	8761.58	0.938	13
		6.138	24.408	463.26	0.801	14
		4.015	79.953	55.439	0.96	15
		7.805	34.651	2451.71	0.822	16
		15.203	77.695	4.00659e+06	0.845	17
		8.313	69.561	4074.77	0.905	18
		2.233	12.858	9.323	0.862	20
	C14：2	864.597	2980.74	＞1000	0.772	19
	C14：2/C18：1	-500.125	6790.92	0	0.941	4
	C14：2/C18：1-OH	103.654	277.927	1.039e+45	0.709	7
	C16：1/C18：1-OH	3.103	25.895	22.269	0.905	10
	C16：1-OH	2844.06	14062.1	＞1000	0.84	17
		5830.79	22442.6	＞1000	0.795	19
	C16：1-OH/C18：1-OH	52.93	217.931	9.712e+22	0.808	1
		18.982	123.202	175300000	0.878	2
		10.008	105.936	22204.8	0.925	3
		15.962	161.557	8.55315e+06	0.921	5
		23.786	78.954	21390000000	0.763	7
	C18：1-OH/C18：2	-224.936	1174.46	0	0.848	14
	C2/C3DC+C4-OH	0.32	2.207	1.377	0.885	8
	C3/C14	-2.925	13.799	0.054	0.832	7
	C3DC+C4-OH	-208.182	4157.57	0	0.96	3
	C3DC+C4-OH/C16：1	-78.675	669.1	0	0.906	20
	C3DC+C4-OH/C6DC	-36.518	155.332	0	0.814	16
	C4	584.888	2761.26	1.032e+254	0.832	1
		120.214	1134.93	1.615e+52	0.916	3
		228.355	1246.35	1.49e+99	0.855	4
		231.475	2656.29	3.375e+100	0.931	5
	C4/C10：1	-0.633	6.407	0.531	0.921	18
	C4/C10：2	6.212	16.557	498.519	0.708	7
	C4/C16-OH	1.327	9.56	3.768	0.89	2
		1.619	11.694	5.047	0.89	15
	C4/C18	464.193	1779.99	3.95e+201	0.794	19
		123.765	698.371	5.629e+53	0.859	20
	C4/C18：1	85.886	1230.58	1.995e+37	0.944	2
		73.881	504.919	1.219e+32	0.884	15
	C4/C4DC+C5-OH	-37.434	146.774	0	0.799	19
	C4/C5：1	-2.133	16.402	0.118	0.897	1
		-0.578	21.042	0.561	0.978	5
	C4/C5DC+C6-OH	16.708	105.842	18050000	0.875	6
		17.388	107.953	35620000	0.872	8
		12.879	110.776	392114	0.907	9
		19.079	109.123	193200000	0.861	10
		12.898	112.925	399357	0.909	11
		17.216	108.042	29980000	0.873	13
		20.204	81.77	595000000	0.805	14
		29.111	122.753	4394000000000	0.813	16
		31.136	138.573	33290000000000	0.822	17
		22.693	127.985	7168000000	0.859	18
	C4/C6	3.728	16.646	41.594	0.823	14
	C4/C8	13.486	62.523	719281	0.829	12
	C5：1	-2398.91	84098.7	0	0.977	6
		-1909.8	100634	0	0.985	9
		-1229.53	76794.3	0	0.987	10
		-2343.77	114033	0	0.984	11
		-1417.51	54684.1	0	0.979	13
		-7021.4	249076	0	0.978	16
		-1934.94	51047.2	0	0.97	19
	C5/C12：1	-12.199	142.613	0	0.932	6
	C6/C14：2	64.791	173.848	1.375e+28	0.709	7
	C6DC/C8	17.979	108.327	64290000	0.868	20
	C8	440.681	1912.18	2.429e+191	0.818	19
	C8/C12：1	17.087	197.22	26360000	0.931	3
		16.037	147.458	9.2189e+06	0.913	9
		21.15	137.055	1533000000	0.877	19
		20.382	231.356	710900000	0.93	20
	C8/C14：1	74.985	296.493	3.677e+32	0.8	1
		56.375	317.145	3.044e+24	0.859	2
		33.826	232.999	490300000000000	0.885	4
		18.1	142.312	72560000	0.899	5
		54.378	376.874	4.129e+23	0.885	6
		-36.264	97.68	0	0.71	7
		27.957	349.549	1385000000000	0.936	8
		45.213	269.534	4.322e+19	0.867	10
		6.582	106.183	721.902	0.951	11
		92.155	1096.62	1.053e+40	0.933	12
		34.12	218.704	657600000000000	0.876	13
		56.857	245.429	4.926e+24	0.817	14
		32.752	248.898	167400000000000	0.895	15
		59.561	257.136	7.36e+25	0.817	16
		99.09	861.82	1.082e+43	0.908	17
		49.821	374.225	4.333e+21	0.894	18
	C8/C16-OH	6.578	50.888	719.181	0.897	5
	GLY/C14	-0.02	0.359	0.98	0.955	11
	LEU+ILE+PRO-OH/C16：1-OH	-0.005	0.071	0.995	0.949	9
	LEU+ILE+PRO-OH/MET	7.675	27.412	2153.9	0.779	19
	ORN/C8	0.01	0.067	1.011	0.875	6
	PHE/C12	-0.036	0.387	0.964	0.925	4
	PHE/C12：1	-0.057	0.587	0.945	0.923	2
	SA/C3DC+C4-OH	5.783	23.929	324.755	0.809	1
		5.524	14.808	250.646	0.709	7
		4.203	41.654	66.893	0.92	11
	SA/C5DC+C6-OH	12.02	84.952	166059	0.887	19
	TYR/C5DC+C6-OH	0.048	0.129	1.049	0.712	7
	VAL/C6	0.008	0.038	1.008	0.838	17
	Abbreviates: B, beta; SE, standard error; OR, odds risk; ALA, Alanine; MET, methionine; GLY, glycine; LEU, leucine; ILE, isoleucine; PRO-OH, proline-OH; ORN, ornithine; PHE, phenylalanine; SA, succinylacetone; TYR, tyrosine; VAL, valine.
	Note: The variates, that are underlined using yellow background, pass into the final model of acyl-CoA dehydrogenase deficiency in at least two small subgroups.
